# Supplementary material for: Poly[aqua­bis­[μ2-2-(pyridin-4-ylsulfan­yl)acetato]­zinc]
Source: Acta Crystallogr Sect E Struct Rep Online. 2011 Jun 30;67(Pt 7):m995. doi: 10.1107/S1600536811024512 (PMC3151789; doi:10.1107/S1600536811024512)
Supplement: Supplementary file 2 [file e-67-0m995-Isup2.hkl]

# 
# h,k,l, Fc-squared, Fo-squared, sigma(Fo-squared) and status flag 
# 
data_I
_shelx_title ' 91016A in C2/c' 
_shelx_refln_list_code          4 
_shelx_F_calc_maximum      343.69 
_exptl_crystal_F_000       856.00 
_reflns_d_resolution_high  0.8410 
 
loop_ 
 _symmetry_equiv_pos_as_xyz 
 'x, y, z' 
 '-x, y, -z+1/2' 
 'x+1/2, y+1/2, z' 
 '-x+1/2, y+1/2, -z+1/2' 
 '-x, -y, -z' 
 'x, -y, z-1/2' 
 '-x+1/2, -y+1/2, -z' 
 'x+1/2, -y+1/2, z-1/2' 
 
_cell_length_a    16.0570 
_cell_length_b     6.3709 
_cell_length_c    15.6300 
_cell_angle_alpha  90.000 
_cell_angle_beta   95.393 
_cell_angle_gamma  90.000 
 
_shelx_F_squared_multiplier     1.000 
 
loop_ 
 _refln_index_h 
 _refln_index_k 
 _refln_index_l 
 _refln_F_squared_calc 
 _refln_F_squared_meas 
 _refln_F_squared_sigma 
 _refln_observed_status 
   2   0   0    18099.84    18917.93    343.06 o 
   4   0   0     7001.29     7209.33     93.83 o 
   6   0   0     3765.49     3360.19     47.07 o 
   8   0   0    23412.45    24286.39    308.68 o 
  10   0   0      639.01      645.60     15.37 o 
  12   0   0      244.24      306.61     12.03 o 
  14   0   0      501.13      489.44     25.26 o 
  16   0   0     3899.08     3959.33     96.51 o 
  18   0   0     1472.13     1482.02     51.49 o 
   1   1   0    16412.05    15328.03    210.97 o 
   3   1   0    18094.16    17705.90    224.11 o 
   5   1   0     9990.47     9538.13    147.06 o 
   7   1   0     1921.94     2179.00    286.56 o 
   9   1   0      660.71      756.16     14.38 o 
  11   1   0     2654.06     2569.76     35.06 o 
  13   1   0     4597.60     4488.81     95.90 o 
  15   1   0      608.15      580.43     31.57 o 
  17   1   0      468.81      406.41     19.97 o 
   0   2   0    13315.28    14030.87    140.37 o 
   2   2   0     9670.72     9724.83     79.12 o 
   4   2   0     1287.53     1499.64     19.14 o 
   6   2   0     4363.94     4502.67     64.00 o 
   8   2   0    14153.23    14189.29    489.98 o 
  10   2   0     6166.34     6076.91     71.00 o 
  12   2   0     1347.95     1307.70     22.91 o 
  14   2   0     2385.48     2375.04     35.75 o 
  16   2   0     2619.18     2577.16    100.72 o 
  18   2   0     1555.05     1538.45     37.86 o 
   1   3   0      673.14      709.11      7.81 o 
   3   3   0    24813.92    25747.67    197.10 o 
   5   3   0     6528.88     5813.51     63.39 o 
   7   3   0     4267.36     4421.08     50.86 o 
   9   3   0      741.10      748.34     15.51 o 
  11   3   0     2361.15     2426.36     35.22 o 
  13   3   0     1500.13     1502.21     26.58 o 
  15   3   0      943.30     1016.31     22.47 o 
  17   3   0       10.36       12.96      7.58 o 
   0   4   0    12595.29    12476.74    128.14 o 
   2   4   0     2048.92     2092.78     20.64 o 
   4   4   0      151.29      184.47      6.22 o 
   6   4   0      252.88      305.55      9.35 o 
   8   4   0     4615.96     4607.14     55.41 o 
  10   4   0     1851.04     1729.82     30.21 o 
  12   4   0      308.10      352.10     10.55 o 
  14   4   0       58.75       41.31      8.14 o 
  16   4   0      619.10      568.76     25.26 o 
   1   5   0      271.49      249.85      6.74 o 
   3   5   0     1511.31     1545.49     17.66 o 
   5   5   0     1991.30     2097.49     29.37 o 
   7   5   0      315.15      313.28     11.63 o 
   9   5   0       36.05       22.28      5.95 o 
  11   5   0     1145.29     1092.35     21.54 o 
  13   5   0      623.25      624.16     17.28 o 
   0   6   0     3932.83     3817.39     57.84 o 
   2   6   0       13.46       10.25      6.89 o 
   4   6   0       31.27       35.71      6.26 o 
   6   6   0      178.73      196.54      9.58 o 
   8   6   0     1313.29     1357.41     24.43 o 
  10   6   0       47.25       71.94      8.09 o 
   1   7   0       89.03      166.70      9.64 o 
   3   7   0       57.97       25.41      8.50 o 
   5   7   0      199.71      161.49     12.21 o 
   7   7   0        4.54       16.73     14.14 o 
 -17   1   1      318.79      331.54     17.48 o 
 -15   1   1      277.66      298.62     19.86 o 
 -13   1   1      184.85      191.54      9.32 o 
 -11   1   1     2291.25     2364.70     63.07 o 
  -9   1   1      249.61      212.29      9.15 o 
  -7   1   1     2171.89     2270.94     29.02 o 
  -5   1   1     3651.65     3583.79     40.98 o 
  -3   1   1     4224.90     3967.90     37.12 o 
  -1   1   1      774.40      677.86      7.43 o 
   1   1   1     2857.11     3018.75     31.62 o 
   3   1   1     3675.56     3917.56     52.77 o 
   5   1   1      275.91      345.75      7.40 o 
   7   1   1      797.06      781.47     13.51 o 
   9   1   1      430.75      432.45     12.01 o 
  11   1   1     1308.34     1319.62     21.92 o 
  13   1   1       20.84       17.16      6.77 o 
  15   1   1      506.31      469.17     27.69 o 
  17   1   1       43.76       39.99      9.54 o 
 -18   2   1        1.84       13.66     10.03 o 
 -16   2   1      306.54      326.61     13.14 o 
 -14   2   1        9.35        3.31      6.21 o 
 -12   2   1      207.70      231.78     10.99 o 
 -10   2   1       30.60       37.16      5.47 o 
  -8   2   1      305.36      291.57      8.96 o 
  -6   2   1       91.51      103.18      8.26 o 
  -4   2   1     1409.91     1566.63     16.66 o 
  -2   2   1       61.56       96.83      4.29 o 
   0   2   1      268.33      452.26      5.04 o 
   2   2   1      764.97     1018.76     11.59 o 
   4   2   1       63.73       61.46      3.37 o 
   6   2   1      196.22      234.46      8.93 o 
   8   2   1      248.10      274.09      8.54 o 
  10   2   1     1570.10     1551.84     24.49 o 
  12   2   1       12.33       -1.88      5.66 o 
  14   2   1      135.97      149.88      9.28 o 
  16   2   1      154.77      176.00     30.98 o 
  18   2   1       30.87       53.95     11.66 o 
 -17   3   1      131.31      108.21     10.30 o 
 -15   3   1      234.35      200.64     11.17 o 
 -13   3   1       13.81       23.59      6.25 o 
 -11   3   1     1351.99     1234.79     22.78 o 
  -9   3   1     1807.51     1817.81     27.31 o 
  -7   3   1      789.12      761.16     17.08 o 
  -5   3   1        6.58       15.41      3.24 o 
  -3   3   1     4873.67     4683.36     39.16 o 
  -1   3   1     6089.72     6026.87     44.84 o 
   1   3   1     9004.37     9068.90     65.89 o 
   3   3   1     9111.04     9337.41     84.02 o 
   5   3   1     5349.57     4907.79     54.55 o 
   7   3   1     3280.13     3268.29     39.62 o 
   9   3   1      929.83      944.81     25.56 o 
  11   3   1        5.20        7.85      5.36 o 
  13   3   1     1141.33      992.14     21.45 o 
  15   3   1      549.55      500.13     20.28 o 
  17   3   1      119.44      110.06     10.00 o 
 -16   4   1      138.34      109.75     21.10 o 
 -14   4   1     1807.56     1627.67     36.51 o 
 -12   4   1       97.20       85.46     10.39 o 
 -10   4   1      688.02      704.85     13.37 o 
  -8   4   1     1536.92     1577.18     20.58 o 
  -6   4   1      927.76      875.42     15.79 o 
  -4   4   1      272.57      270.40      8.74 o 
  -2   4   1      774.18      811.00     11.43 o 
   0   4   1     4547.56     4650.91     36.48 o 
   2   4   1     7102.38     7362.32     60.29 o 
   4   4   1     2189.98     2159.97     24.16 o 
   6   4   1     1219.44     1332.53     21.07 o 
   8   4   1     1042.65     1011.01     33.80 o 
  10   4   1      622.66      590.39     12.56 o 
  12   4   1      135.70      150.17     10.16 o 
  14   4   1      344.13      319.27     11.02 o 
  16   4   1      248.86      238.36     12.98 o 
 -13   5   1      506.62      562.28     35.84 o 
 -11   5   1      262.82      332.34     12.17 o 
  -9   5   1      664.87      722.92     26.62 o 
  -7   5   1      118.49      177.77     11.32 o 
  -5   5   1      215.12      221.68      9.00 o 
  -3   5   1      450.95      399.77      8.41 o 
  -1   5   1     5507.57     5393.68     50.46 o 
   1   5   1      294.38      351.44      7.88 o 
   3   5   1      722.93      779.96     22.76 o 
   5   5   1     1403.17     1406.03     22.41 o 
   7   5   1     2381.45     2117.32     30.61 o 
   9   5   1       64.26       68.81      7.08 o 
  11   5   1       49.09       66.50      9.92 o 
  13   5   1      405.58      464.37     15.14 o 
 -10   6   1        5.37       26.16     10.03 o 
  -8   6   1     1057.88     1100.54     21.62 o 
  -6   6   1      996.10     1035.88     19.91 o 
  -4   6   1     1043.06     1029.49     19.13 o 
  -2   6   1      453.88      440.65     13.80 o 
   0   6   1     4948.44     4780.94     43.64 o 
   2   6   1     1091.65      925.97     17.78 o 
   4   6   1     1369.44     1281.42     27.49 o 
   6   6   1     1065.79      992.99     24.15 o 
   8   6   1     1039.60      921.57     19.68 o 
  10   6   1      774.04      768.36     26.16 o 
  -7   7   1      318.64      328.16     26.56 o 
  -5   7   1       61.74       45.55     16.52 o 
  -3   7   1      581.99      639.67     20.20 o 
  -1   7   1     1366.90     1375.23     34.34 o 
   1   7   1      347.16      386.78     15.65 o 
   3   7   1      357.62      423.70     17.33 o 
   5   7   1      678.46      703.64     21.96 o 
   7   7   1      931.88      936.32     26.09 o 
 -18   0   2      936.93      930.95     40.37 o 
 -16   0   2      557.77      597.17     30.33 o 
 -14   0   2     4295.33     4346.10     98.99 o 
 -12   0   2     7059.17     7160.23     99.31 o 
 -10   0   2      135.62       96.12      9.72 o 
  -8   0   2     4037.80     4175.27     58.79 o 
  -6   0   2     7049.00     6789.07     89.62 o 
  -4   0   2     1554.84     1416.94     21.42 o 
  -2   0   2     6374.98     6015.74    108.06 o 
   0   0   2     6852.29     6888.93    122.63 o 
   2   0   2    31250.78    32074.02    571.37 o 
   4   0   2   118120.91   105181.95   1329.26 o 
   6   0   2    82714.60    76811.26   1662.19 o 
   8   0   2     1702.18     1515.45     46.96 o 
  10   0   2     6365.88     6457.00     89.35 o 
  12   0   2     7385.36     7550.23    155.45 o 
  14   0   2      214.51      245.58     20.40 o 
  16   0   2      408.86      364.11     25.48 o 
  18   0   2      205.36      197.33     22.24 o 
 -17   1   2     2293.26     2422.90     86.47 o 
 -15   1   2     2240.95     2291.62     44.69 o 
 -13   1   2      126.66      127.17      8.00 o 
 -11   1   2     2452.40     2336.99     32.57 o 
  -9   1   2    17646.00    17576.13    378.09 o 
  -7   1   2     3315.71     3317.78     41.94 o 
  -5   1   2     2989.06     3090.10     30.58 o 
  -3   1   2     5860.35     6515.33     68.84 o 
  -1   1   2    82743.88    79984.60    825.92 o 
   1   1   2     3840.69     3645.02     44.01 o 
   3   1   2     1230.45     1174.68     18.89 o 
   5   1   2     7587.59     7531.56    140.06 o 
   7   1   2    31968.85    31820.68    329.96 o 
   9   1   2     7300.76     7089.86     80.23 o 
  11   1   2       53.64       62.47     10.20 o 
  13   1   2       17.39        9.28      6.01 o 
  15   1   2     2246.25     2179.57     59.37 o 
  17   1   2     1872.33     1848.31     41.94 o 
 -18   2   2       58.99       75.19     11.90 o 
 -16   2   2      560.23      593.41     16.91 o 
 -14   2   2     3180.36     3227.81     60.06 o 
 -12   2   2     5981.60     6016.77    143.39 o 
 -10   2   2     2332.28     2338.61     32.53 o 
  -8   2   2     1804.19     1940.54     29.35 o 
  -6   2   2     1587.11     1422.65     20.07 o 
  -4   2   2    20282.04    20982.66    218.98 o 
  -2   2   2     3456.73     3526.14     29.13 o 
   0   2   2      204.66      204.57      3.70 o 
   2   2   2    19292.79    20485.25    203.07 o 
   4   2   2     5648.40     5227.89     55.96 o 
   6   2   2     3169.66     3009.04     45.07 o 
   8   2   2      153.67      152.55      6.85 o 
  10   2   2     2250.05     2229.20     31.72 o 
  12   2   2     4767.68     4670.40     58.57 o 
  14   2   2     1930.74     1969.39     31.99 o 
  16   2   2        5.41      -12.45      8.30 o 
  18   2   2       76.94       79.83     12.75 o 
 -17   3   2     1001.28     1105.50     30.27 o 
 -15   3   2     1519.12     1621.19     55.88 o 
 -13   3   2      575.05      537.77     15.09 o 
 -11   3   2     2546.63     2639.24     37.18 o 
  -9   3   2     7095.41     7198.53     82.42 o 
  -7   3   2     2653.71     2682.65     57.38 o 
  -5   3   2      216.96      285.64      6.29 o 
  -3   3   2     7192.66     7383.84     66.48 o 
  -1   3   2    17949.90    17782.16    126.05 o 
   1   3   2    23477.25    23339.69    178.80 o 
   3   3   2       35.00      112.91     26.41 o 
   5   3   2     1315.41     1152.83     17.27 o 
   7   3   2    11373.79    11002.05    115.67 o 
   9   3   2    13297.67    12611.83    169.07 o 
  11   3   2      666.26      688.38     16.04 o 
  13   3   2     1875.16     1877.30     43.39 o 
  15   3   2     1706.67     1718.61     33.75 o 
  17   3   2     1097.81     1116.83     31.87 o 
 -16   4   2      131.12      101.54     12.85 o 
 -14   4   2       67.49       64.73      7.82 o 
 -12   4   2      703.25      670.79     16.24 o 
 -10   4   2       91.32       95.24     11.61 o 
  -8   4   2      112.42       88.98      6.44 o 
  -6   4   2     1023.61      972.49     20.18 o 
  -4   4   2     5456.19     5706.02     48.30 o 
  -2   4   2       87.88      113.51      4.32 o 
   0   4   2       32.46       29.31      2.77 o 
   2   4   2     2971.85     3107.24     31.98 o 
   4   4   2     3607.42     3347.25     34.30 o 
   6   4   2     2159.88     2203.16     29.88 o 
   8   4   2        8.30        3.21      5.07 o 
  10   4   2      760.97      770.98     24.33 o 
  12   4   2     1122.29     1125.42     19.00 o 
  14   4   2      724.46      678.55     15.44 o 
 -13   5   2       17.72       24.52      9.34 o 
 -11   5   2       57.47       39.03      9.99 o 
  -9   5   2     2227.85     2182.12     78.68 o 
  -7   5   2      818.43      771.88     19.66 o 
  -5   5   2       82.26       80.53     11.50 o 
  -3   5   2       34.78       44.31      4.16 o 
  -1   5   2     7927.96     8096.47    115.38 o 
   1   5   2      270.69      252.98     13.54 o 
   3   5   2        3.69        1.64      4.28 o 
   5   5   2      107.33      146.05     12.65 o 
   7   5   2     3380.33     3451.06     44.26 o 
   9   5   2      848.95      917.51     19.06 o 
  11   5   2       10.96       13.94      5.56 o 
  13   5   2       21.97       24.12      7.29 o 
 -10   6   2       22.37       15.43      9.23 o 
  -8   6   2        1.81        9.49      8.58 o 
  -6   6   2      414.31      485.84     22.94 o 
  -4   6   2      362.44      425.78     10.52 o 
  -2   6   2      199.73      228.11     12.57 o 
   0   6   2        2.33        1.86      4.56 o 
   2   6   2      136.40      119.82      9.76 o 
   4   6   2      859.52      798.82     21.35 o 
   6   6   2      228.38      164.37     14.84 o 
   8   6   2      150.70      174.80     11.59 o 
  10   6   2      206.58      170.23     12.68 o 
  -7   7   2        0.23        5.67      8.64 o 
  -5   7   2      444.70      432.01     28.50 o 
  -3   7   2        6.20       -3.53      8.00 o 
  -1   7   2      701.65      704.47     27.53 o 
   1   7   2       32.74       24.90      9.05 o 
   3   7   2      250.23      321.71     27.31 o 
   5   7   2       47.84       75.39     10.80 o 
 -17   1   3      215.69      230.85     14.96 o 
 -15   1   3      164.19      181.72      9.59 o 
 -13   1   3     1004.80     1005.08     19.52 o 
 -11   1   3      478.38      442.12      9.28 o 
  -9   1   3     2564.44     2559.76     27.98 o 
  -7   1   3     2539.77     2510.92     26.50 o 
  -5   1   3     6398.77     6654.93     61.94 o 
  -3   1   3      523.34      416.81      6.17 o 
  -1   1   3    10622.87    10745.66     93.86 o 
   1   1   3     5261.04     5214.21     53.38 o 
   3   1   3     1940.30     1996.75     23.07 o 
   5   1   3        2.08        2.81      3.03 o 
   7   1   3      592.21      633.61     11.98 o 
   9   1   3        8.24       16.67      4.19 o 
  11   1   3        0.94       -4.59      6.07 o 
  13   1   3      147.61      159.85     11.37 o 
  15   1   3      467.97      415.83     18.17 o 
  17   1   3      121.85      117.01     17.81 o 
 -18   2   3      268.59      241.47     16.00 o 
 -16   2   3       91.08       91.55     13.25 o 
 -14   2   3      144.36      130.13      8.94 o 
 -12   2   3      702.32      713.44     16.50 o 
 -10   2   3       74.94       57.09      6.12 o 
  -8   2   3       69.35       58.92      3.79 o 
  -6   2   3       29.40       45.85      3.08 o 
  -4   2   3      104.02       97.67      4.56 o 
  -2   2   3       15.82       35.32      2.82 o 
   0   2   3     1339.35     1308.30     15.15 o 
   2   2   3       95.83      116.46      8.99 o 
   4   2   3      313.96      353.40      7.55 o 
   6   2   3      602.04      514.38     13.24 o 
   8   2   3      246.72      182.71      9.72 o 
  10   2   3        2.31        2.93      4.49 o 
  12   2   3       99.03       71.48      7.32 o 
  14   2   3      734.02      669.90     17.29 o 
  16   2   3      123.54      116.63     12.74 o 
 -17   3   3      260.46      233.28     22.78 o 
 -15   3   3      969.22      988.80     27.30 o 
 -13   3   3      172.19      164.54     21.33 o 
 -11   3   3      324.25      324.78     11.60 o 
  -9   3   3      426.11      446.82     12.15 o 
  -7   3   3      725.54      698.84     11.62 o 
  -5   3   3     1721.13     1947.12     32.73 o 
  -3   3   3     1479.30     1613.15     15.93 o 
  -1   3   3      439.60      449.29      6.64 o 
   1   3   3     4926.50     4901.83     46.38 o 
   3   3   3     1065.16      913.46     11.88 o 
   5   3   3     3819.17     4116.49     47.02 o 
   7   3   3     4261.24     4386.75     50.94 o 
   9   3   3     5151.33     4911.33     73.23 o 
  11   3   3      269.76      271.62     10.92 o 
  13   3   3      615.80      634.66     17.10 o 
  15   3   3       91.17       79.41      9.22 o 
 -16   4   3      480.10      531.96     36.43 o 
 -14   4   3      364.61      343.58     17.10 o 
 -12   4   3      668.82      623.11     20.77 o 
 -10   4   3     2565.47     2478.43     34.26 o 
  -8   4   3     1752.64     1781.80     25.92 o 
  -6   4   3      386.80      387.24     13.93 o 
  -4   4   3     1704.29     1765.67     23.77 o 
  -2   4   3     4123.70     3851.17     45.98 o 
   0   4   3      148.77      139.88      4.07 o 
   2   4   3      576.21      554.86     11.90 o 
   4   4   3     1368.85     1362.69     20.27 o 
   6   4   3     5145.88     5268.61     81.50 o 
   8   4   3     2489.75     2670.68     42.71 o 
  10   4   3      137.03      162.48     11.68 o 
  12   4   3     1020.24     1002.22     17.94 o 
  14   4   3      220.05      241.36     10.38 o 
 -13   5   3      434.87      436.73     30.93 o 
 -11   5   3      437.42      442.51     18.59 o 
  -9   5   3     1996.58     2028.32    138.98 o 
  -7   5   3     1315.93     1376.70     30.15 o 
  -5   5   3      246.84      293.05     16.76 o 
  -3   5   3       17.25       16.65      3.93 o 
  -1   5   3     1018.09      981.93     21.07 o 
   1   5   3      487.43      423.86      9.44 o 
   3   5   3     1499.06     1435.97     27.81 o 
   5   5   3      871.75      886.29     21.21 o 
   7   5   3      866.97      839.59     24.42 o 
   9   5   3      896.03      805.58     17.79 o 
  11   5   3      865.39      795.53     22.91 o 
  13   5   3       36.64       31.59      6.29 o 
 -10   6   3     1398.02     1421.20     47.12 o 
  -8   6   3     1011.81     1208.70     29.98 o 
  -6   6   3      270.66      361.28     15.99 o 
  -4   6   3       58.57       79.76      7.40 o 
  -2   6   3     3379.51     3512.88     48.43 o 
   0   6   3      393.14      433.59     14.12 o 
   2   6   3      619.98      658.40     31.79 o 
   4   6   3     1553.40     1540.60     31.62 o 
   6   6   3     3312.21     3070.90     76.54 o 
   8   6   3      275.56      281.31     14.39 o 
  10   6   3      537.24      529.78     33.90 o 
  -5   7   3      574.66      645.03     21.67 o 
  -3   7   3       46.56       71.24      8.52 o 
  -1   7   3      706.13      729.51     28.17 o 
   1   7   3      659.37      718.90     22.04 o 
   3   7   3      272.78      299.58     19.92 o 
   5   7   3      482.02      521.78     23.32 o 
 -18   0   4     1095.05     1103.66     43.50 o 
 -16   0   4     1453.49     1499.08     48.90 o 
 -14   0   4      647.44      618.54     28.28 o 
 -12   0   4     1609.79     1646.06     30.09 o 
 -10   0   4    18638.15    18572.66    315.59 o 
  -8   0   4    11147.03    10986.38    143.66 o 
  -6   0   4      867.51      833.41     15.55 o 
  -4   0   4     9342.23     9712.74    124.86 o 
  -2   0   4   117595.18   107900.88   1903.78 o 
   0   0   4       39.23       29.36      3.78 o 
   2   0   4      322.41      454.89     12.09 o 
   4   0   4       37.13       14.79      3.56 o 
   6   0   4    44457.69    44187.91    598.14 o 
   8   0   4    24145.21    23612.67    300.98 o 
  10   0   4    13864.98    14230.39    186.36 o 
  12   0   4     1172.27     1258.89     40.80 o 
  14   0   4     5317.42     5320.23    120.58 o 
  16   0   4     2873.17     3017.91     81.50 o 
  18   0   4       23.02       21.16     15.54 o 
 -17   1   4       68.21       98.66     11.79 o 
 -15   1   4      940.56     1076.50     21.34 o 
 -13   1   4     4135.53     4285.63     54.27 o 
 -11   1   4     2054.06     2056.41     24.60 o 
  -9   1   4     4654.84     4708.56     47.10 o 
  -7   1   4     6545.47     6506.45     61.82 o 
  -5   1   4    12069.15    12252.18    111.25 o 
  -3   1   4     9288.34     9644.73     85.07 o 
  -1   1   4      869.90      821.28      9.59 o 
   1   1   4       30.46       42.36      1.97 o 
   3   1   4     6664.89     6547.15     69.86 o 
   5   1   4    15233.45    15356.77    180.46 o 
   7   1   4      135.35      146.90     15.49 o 
   9   1   4     4127.87     4296.26     51.99 o 
  11   1   4    11523.86    11826.63    130.92 o 
  13   1   4     2581.36     2743.63     39.48 o 
  15   1   4      226.77      253.71     15.60 o 
  17   1   4       17.71       14.24      9.27 o 
 -18   2   4      761.60      857.28     27.59 o 
 -16   2   4     1857.49     1886.15     31.86 o 
 -14   2   4      274.09      248.91     19.62 o 
 -12   2   4     1179.35     1183.63     21.61 o 
 -10   2   4    11482.38    11644.71    170.39 o 
  -8   2   4    13606.12    13539.37    124.59 o 
  -6   2   4     1487.23     1463.36     17.21 o 
  -4   2   4     4217.44     4199.62     39.92 o 
  -2   2   4    11014.24    11545.88    102.28 o 
   0   2   4    16117.64    16305.59    227.19 o 
   2   2   4      230.93      297.84      5.32 o 
   4   2   4      713.22      750.60      9.85 o 
   6   2   4    10829.39    10568.61    139.73 o 
   8   2   4    17017.79    16483.82    214.93 o 
  10   2   4     1174.80     1146.35     20.49 o 
  12   2   4      452.71      482.50     13.79 o 
  14   2   4     1589.43     1635.37     28.76 o 
  16   2   4     2896.88     2859.62     55.77 o 
 -17   3   4      465.36      483.28     30.17 o 
 -15   3   4      681.37      675.25     22.56 o 
 -13   3   4     2381.01     2421.71     45.31 o 
 -11   3   4     1080.07     1066.57     25.91 o 
  -9   3   4     1061.39     1092.81     25.11 o 
  -7   3   4      814.18      695.99     17.11 o 
  -5   3   4    13220.20    13510.35    163.16 o 
  -3   3   4     1739.87     1685.87     16.55 o 
  -1   3   4       51.54       68.37      3.01 o 
   1   3   4     7655.62     8161.39     74.42 o 
   3   3   4     6926.21     6297.22     65.14 o 
   5   3   4     8826.66     8950.45    124.87 o 
   7   3   4      812.11      781.93     36.32 o 
   9   3   4      636.24      556.63     29.09 o 
  11   3   4     2597.50     2333.75     34.94 o 
  13   3   4     3861.23     3834.46     52.52 o 
  15   3   4       44.05       38.67      7.84 o 
 -16   4   4      442.50      393.56     26.45 o 
 -14   4   4        5.94       -0.97      7.68 o 
 -12   4   4      341.35      368.36     22.89 o 
 -10   4   4     1906.14     1838.56     36.98 o 
  -8   4   4      201.35      213.86     21.64 o 
  -6   4   4      345.30      347.87     14.32 o 
  -4   4   4      273.35      243.54     10.23 o 
  -2   4   4     5678.27     5791.18     50.50 o 
   0   4   4     4422.16     4788.87     41.80 o 
   2   4   4       71.60       64.79      4.50 o 
   4   4   4       82.90       43.57      9.91 o 
   6   4   4     2747.96     2975.27     83.86 o 
   8   4   4     4440.81     4453.63     53.77 o 
  10   4   4       68.00       49.94      6.38 o 
  12   4   4       70.97       90.82     10.88 o 
  14   4   4      917.90      994.47     19.12 o 
 -13   5   4     1379.88     1357.67     33.85 o 
 -11   5   4       46.64       41.38     17.65 o 
  -9   5   4       39.33       22.94      9.18 o 
  -7   5   4      304.50      267.95     13.72 o 
  -5   5   4     1543.55     1454.59     27.76 o 
  -3   5   4      813.36      765.40     13.58 o 
  -1   5   4      338.27      297.61      7.52 o 
   1   5   4      436.56      417.17     11.29 o 
   3   5   4     2277.69     2286.91     80.04 o 
   5   5   4     1017.68      928.55     21.92 o 
   7   5   4      185.72      192.55     13.01 o 
   9   5   4      199.86      220.05     10.15 o 
  11   5   4     1549.33     1626.84     28.25 o 
  13   5   4      287.11      298.45     11.39 o 
 -10   6   4      699.89      791.09     40.80 o 
  -8   6   4      496.81      514.86     30.12 o 
  -6   6   4        2.37       -4.94      7.61 o 
  -4   6   4      153.36      160.66      8.86 o 
  -2   6   4     2425.29     2506.29     33.86 o 
   0   6   4      137.71      157.59      8.88 o 
   2   6   4        7.73        2.36      6.45 o 
   4   6   4       13.49       22.65     10.74 o 
   6   6   4      887.56      771.02     22.07 o 
   8   6   4      264.56      229.42     32.06 o 
  10   6   4       21.36        5.86      7.60 o 
  -5   7   4       32.34       66.82     10.76 o 
  -3   7   4       16.67       22.28      8.95 o 
  -1   7   4      480.93      440.54     23.42 o 
   1   7   4        0.47        7.79      7.83 o 
   3   7   4      146.57      180.85     21.16 o 
   5   7   4      106.56       85.00     10.71 o 
 -17   1   5       91.31      100.54     12.75 o 
 -15   1   5        0.32        2.96      5.96 o 
 -13   1   5      513.13      542.15     14.12 o 
 -11   1   5       40.21       17.75      4.16 o 
  -9   1   5      338.44      289.55      7.29 o 
  -7   1   5     2062.92     1983.41     22.13 o 
  -5   1   5     4698.79     4638.56     44.52 o 
  -3   1   5     4348.84     4861.59     44.70 o 
  -1   1   5    11829.67    12026.18    132.97 o 
   1   1   5       85.15       84.61      3.32 o 
   3   1   5     1111.62     1152.13     19.57 o 
   5   1   5     3716.48     3792.05     42.93 o 
   7   1   5     1440.16     1531.88     20.79 o 
   9   1   5       81.18       91.63      5.84 o 
  11   1   5       33.35       31.53      5.60 o 
  13   1   5       13.87       12.12     13.98 o 
  15   1   5        7.49       -1.69      7.75 o 
  17   1   5        7.96       17.60     10.34 o 
 -18   2   5      302.72      236.19     24.29 o 
 -16   2   5        6.94        7.90      8.82 o 
 -14   2   5      662.17      639.44     16.37 o 
 -12   2   5       68.31       57.74      6.81 o 
 -10   2   5      156.13      134.08      7.70 o 
  -8   2   5        5.57        8.30      3.06 o 
  -6   2   5     1736.76     1629.33     18.82 o 
  -4   2   5      310.50      476.88      7.89 o 
  -2   2   5      323.40      254.23      5.39 o 
   0   2   5      135.28      118.86      5.01 o 
   2   2   5      157.65      205.00      5.76 o 
   4   2   5      245.63      277.59      5.87 o 
   6   2   5      422.28      446.96     25.80 o 
   8   2   5      740.59      735.88     18.07 o 
  10   2   5       28.30        9.96      5.92 o 
  12   2   5       90.74       57.75      7.16 o 
  14   2   5        7.27        7.67      9.72 o 
  16   2   5       52.79       30.12     10.80 o 
 -17   3   5      265.68      236.91     15.64 o 
 -15   3   5       20.92        8.62      8.29 o 
 -13   3   5      634.73      635.50     20.99 o 
 -11   3   5     1927.01     1898.21     71.57 o 
  -9   3   5     1631.73     1545.53     31.13 o 
  -7   3   5       74.12       47.86      4.80 o 
  -5   3   5      593.54      643.38      9.39 o 
  -3   3   5     1255.18     1392.18     18.27 o 
  -1   3   5      984.34     1076.62     14.51 o 
   1   3   5      678.26      688.43     11.85 o 
   3   3   5      497.55      534.88     10.10 o 
   5   3   5     2234.41     2342.55     25.13 o 
   7   3   5     2230.71     2312.24     30.85 o 
   9   3   5       45.55       84.92     10.69 o 
  11   3   5     1581.40     1627.44     31.58 o 
  13   3   5     1636.94     1650.15     29.29 o 
  15   3   5      600.84      668.56     19.09 o 
 -14   4   5       19.68       21.79      8.27 o 
 -12   4   5      446.07      417.39     33.14 o 
 -10   4   5     1257.07     1219.18     28.38 o 
  -8   4   5     2159.93     2032.18     52.03 o 
  -6   4   5     1517.08     1531.52     42.12 o 
  -4   4   5     2858.69     2989.41     37.83 o 
  -2   4   5      989.55     1024.06     12.47 o 
   0   4   5     2872.72     2825.56     30.37 o 
   2   4   5     1316.69     1176.60     18.26 o 
   4   4   5      660.73      581.78     16.41 o 
   6   4   5      234.01      236.73      8.98 o 
   8   4   5     1591.79     1501.43     34.07 o 
  10   4   5      817.77      857.96     28.60 o 
  12   4   5     1058.52     1084.15     19.29 o 
  14   4   5      466.52      478.68     13.73 o 
 -13   5   5       14.78       -0.36      9.12 o 
 -11   5   5      786.01      727.90     23.34 o 
  -9   5   5      981.85      971.62     25.89 o 
  -7   5   5      722.85      722.27     37.40 o 
  -5   5   5      702.64      735.65     28.93 o 
  -3   5   5     6481.51     6622.05     95.39 o 
  -1   5   5      162.80      192.26      7.31 o 
   1   5   5       75.28       83.63      6.48 o 
   3   5   5       34.95       34.31      7.11 o 
   5   5   5     1655.33     1461.72     29.07 o 
   7   5   5      391.43      368.92     21.91 o 
   9   5   5      399.16      379.78     15.32 o 
  11   5   5      460.80      395.29     31.09 o 
 -10   6   5      637.96      613.98     22.64 o 
  -8   6   5      848.26      806.30     24.56 o 
  -6   6   5     1837.63     1925.89     49.01 o 
  -4   6   5      596.61      653.28     15.78 o 
  -2   6   5     1840.54     2095.37     29.46 o 
   0   6   5      242.88      313.66     11.14 o 
   2   6   5      677.00      757.23     20.85 o 
   4   6   5      624.47      668.47     43.99 o 
   6   6   5      411.19      439.43     39.72 o 
   8   6   5      957.72      950.43     47.01 o 
  -5   7   5      209.01      193.98     13.56 o 
  -3   7   5      858.62      859.90     24.84 o 
  -1   7   5      575.34      561.76     25.26 o 
   1   7   5       40.64       45.58     15.17 o 
   3   7   5      219.79      231.97     14.08 o 
 -18   0   6      677.11      635.28     33.68 o 
 -16   0   6      535.50      511.46     28.39 o 
 -14   0   6     2607.48     2548.19     43.78 o 
 -12   0   6     1255.58     1192.68     24.68 o 
 -10   0   6     3492.73     3582.70     53.78 o 
  -8   0   6     6543.94     6753.53     91.65 o 
  -6   0   6    15712.88    16179.46    207.02 o 
  -4   0   6    29161.61    29363.48    369.54 o 
  -2   0   6     2809.00     3022.57     32.47 o 
   0   0   6       53.01       62.78      3.19 o 
   2   0   6     7449.83     7351.82    134.29 o 
   4   0   6    21633.49    22091.83    390.13 o 
   6   0   6     1770.20     1973.59     31.53 o 
   8   0   6       86.56       85.89      6.20 o 
  10   0   6     9524.18     9409.01    127.42 o 
  12   0   6     5292.23     5908.66    129.11 o 
  14   0   6     3897.51     3760.05     93.48 o 
  16   0   6      423.47      393.58     28.17 o 
 -17   1   6     1308.69     1293.35     32.66 o 
 -15   1   6        7.15       -1.96      6.04 o 
 -13   1   6       26.71       30.08      5.94 o 
 -11   1   6     4381.34     4359.31     45.59 o 
  -9   1   6     5972.17     5872.66     57.71 o 
  -7   1   6     2224.16     2128.77     23.59 o 
  -5   1   6      392.84      330.17      7.60 o 
  -3   1   6    43922.79    44825.04    388.45 o 
  -1   1   6    14053.24    14365.26    125.68 o 
   1   1   6      744.32      705.44     10.36 o 
   3   1   6      294.66      359.17      8.06 o 
   5   1   6     4236.27     4236.39     47.98 o 
   7   1   6     6841.14     6631.63     73.25 o 
   9   1   6      727.83      757.93     15.47 o 
  11   1   6       16.40       25.27      5.23 o 
  13   1   6     2874.96     3040.58     74.11 o 
  15   1   6     5059.50     5209.04     86.54 o 
  17   1   6      656.75      664.58     25.84 o 
 -16   2   6      287.60      302.80     16.11 o 
 -14   2   6     1451.01     1425.56     31.96 o 
 -12   2   6     1178.41     1216.29     34.49 o 
 -10   2   6      697.88      736.56     12.52 o 
  -8   2   6      253.33      214.57      6.40 o 
  -6   2   6    11739.46    11816.02    125.97 o 
  -4   2   6    17294.92    17830.04    178.57 o 
  -2   2   6     3637.81     3781.61     36.60 o 
   0   2   6    10346.48    11119.19     99.13 o 
   2   2   6     6368.40     6142.68     56.61 o 
   4   2   6     8181.17     8111.32     74.02 o 
   6   2   6      311.88      308.23      7.63 o 
   8   2   6      309.88      359.85     13.11 o 
  10   2   6     4586.53     4512.96     57.95 o 
  12   2   6     5598.66     5326.10     66.75 o 
  14   2   6       59.40       72.79      8.32 o 
  16   2   6      125.57      133.39     29.42 o 
 -15   3   6       37.57       45.18      9.86 o 
 -13   3   6      790.06      818.00     31.52 o 
 -11   3   6     4156.33     4244.21     67.49 o 
  -9   3   6     4224.75     4262.81    162.95 o 
  -7   3   6      605.15      598.37     16.92 o 
  -5   3   6      872.96      901.23     13.28 o 
  -3   3   6     5651.28     5446.85     52.34 o 
  -1   3   6    15174.09    15321.87    137.39 o 
   1   3   6      131.96      103.38      5.76 o 
   3   3   6       17.74       17.11      2.85 o 
   5   3   6     3302.06     3464.80     41.43 o 
   7   3   6    15877.27    15479.16    160.60 o 
   9   3   6      113.92      126.34      7.54 o 
  11   3   6      927.04      915.77     19.52 o 
  13   3   6      632.14      589.84     16.97 o 
  15   3   6     1720.32     1762.35     32.72 o 
 -14   4   6     1043.01     1067.67     28.99 o 
 -12   4   6      289.86      301.24     16.30 o 
 -10   4   6      488.13      454.73     17.05 o 
  -8   4   6      388.04      378.27     15.35 o 
  -6   4   6     3172.46     3188.85     40.65 o 
  -4   4   6      253.56      238.97      7.54 o 
  -2   4   6      216.60      247.13      7.30 o 
   0   4   6        9.83        8.03      3.55 o 
   2   4   6     1473.68     1433.89     26.77 o 
   4   4   6     3380.65     3289.89     49.78 o 
   6   4   6       85.14      105.45     16.30 o 
   8   4   6       21.03       19.85      7.20 o 
  10   4   6      920.20      994.41     20.03 o 
  12   4   6     1208.74     1245.54     21.12 o 
  14   4   6       36.29       45.39      8.96 o 
 -13   5   6        3.13       -2.52      8.47 o 
 -11   5   6      865.35      906.48     26.04 o 
  -9   5   6     1079.56     1103.61     76.59 o 
  -7   5   6      457.04      467.33     17.16 o 
  -5   5   6      299.79      309.98      9.66 o 
  -3   5   6     3003.42     2960.10     41.06 o 
  -1   5   6     1061.28      950.89     15.35 o 
   1   5   6      138.88      119.18      7.04 o 
   3   5   6       10.34        6.05      5.93 o 
   5   5   6     2075.58     1916.57     35.24 o 
   7   5   6     1300.08     1151.84     33.19 o 
   9   5   6      108.71      116.98     10.66 o 
  11   5   6      268.99      269.64     14.28 o 
 -10   6   6        5.97       -1.09      9.15 o 
  -8   6   6       77.83       65.49     10.45 o 
  -6   6   6      304.22      356.71     16.41 o 
  -4   6   6      641.16      653.81     16.33 o 
  -2   6   6        1.79        0.74      5.10 o 
   0   6   6       37.85       47.92      7.88 o 
   2   6   6      602.47      649.66     19.47 o 
   4   6   6      756.24      784.83     31.36 o 
   6   6   6      200.83      180.59     12.40 o 
   8   6   6        1.06       -5.00      7.88 o 
  -3   7   6      213.51      200.36     10.80 o 
  -1   7   6       99.61      100.05     11.59 o 
   1   7   6       40.04       33.05      9.04 o 
   3   7   6      173.82      168.79     12.75 o 
 -17   1   7      315.64      361.66     18.35 o 
 -15   1   7      133.92      121.08      9.02 o 
 -13   1   7        6.19        2.74      5.69 o 
 -11   1   7      187.48      206.68      7.37 o 
  -9   1   7       11.48        9.40      3.55 o 
  -7   1   7     1523.65     1465.79     17.86 o 
  -5   1   7     1836.41     1839.62     20.41 o 
  -3   1   7     3420.63     3229.71     28.06 o 
  -1   1   7     2159.60     2153.03     22.03 o 
   1   1   7     4124.72     4080.80     44.06 o 
   3   1   7     1869.72     1817.57     19.69 o 
   5   1   7     1624.09     1605.68     21.64 o 
   7   1   7      101.63       98.91      5.27 o 
   9   1   7      953.45      990.08     18.58 o 
  11   1   7      561.12      550.80     14.34 o 
  13   1   7      259.14      224.74     28.23 o 
  15   1   7       14.11        4.27      8.71 o 
 -16   2   7       48.72       51.97      9.79 o 
 -14   2   7      389.30      362.64     16.04 o 
 -12   2   7      237.43      234.97     13.49 o 
 -10   2   7      481.42      488.90     11.94 o 
  -8   2   7      367.23      401.25     13.92 o 
  -6   2   7      183.75      210.70      7.26 o 
  -4   2   7       39.41       43.70      3.41 o 
  -2   2   7     2018.67     2009.45     21.70 o 
   0   2   7       75.71      131.31      5.62 o 
   2   2   7        7.06        6.94      2.20 o 
   4   2   7      193.49      251.46      8.74 o 
   6   2   7      452.11      520.99     10.51 o 
   8   2   7      100.94       87.46     14.47 o 
  10   2   7      453.93      488.17     16.73 o 
  12   2   7      380.83      356.53     12.81 o 
  14   2   7      200.17      199.53     26.29 o 
  16   2   7        6.41        8.65      9.40 o 
 -15   3   7      258.91      228.79     18.03 o 
 -13   3   7      379.45      362.92     24.29 o 
 -11   3   7      341.83      311.26     14.27 o 
  -9   3   7      572.06      558.88     19.23 o 
  -7   3   7     1982.15     2020.29     28.43 o 
  -5   3   7     3005.61     2807.53     30.38 o 
  -3   3   7      656.64      610.84     10.45 o 
  -1   3   7     1836.50     1819.59     21.16 o 
   1   3   7      198.00      176.70      6.52 o 
   3   3   7      764.47      776.65     11.47 o 
   5   3   7      260.48      229.61      8.16 o 
   7   3   7     1496.20     1465.73     22.98 o 
   9   3   7      190.82      201.97      8.94 o 
  11   3   7      854.09      929.40     24.51 o 
  13   3   7       59.24       87.27      8.80 o 
  15   3   7      185.80      184.58     12.12 o 
 -14   4   7        9.01        3.84      9.23 o 
 -12   4   7      409.71      462.70     32.33 o 
 -10   4   7      444.31      442.93     26.18 o 
  -8   4   7       54.32       50.67      8.69 o 
  -6   4   7      567.52      546.52     11.41 o 
  -4   4   7     5570.78     5466.61     54.33 o 
  -2   4   7     1531.94     1505.03     29.57 o 
   0   4   7     2218.70     2219.60     31.91 o 
   2   4   7      495.15      525.61     11.70 o 
   4   4   7     2490.82     2330.21     38.73 o 
   6   4   7     1759.27     1613.43     46.80 o 
   8   4   7       91.82       75.57     16.08 o 
  10   4   7       91.06       87.62      9.23 o 
  12   4   7      520.17      517.24     15.55 o 
 -13   5   7       42.69       55.58     10.65 o 
 -11   5   7      255.73      194.31     14.31 o 
  -9   5   7      182.61      182.00     13.05 o 
  -7   5   7      216.41      223.05     12.77 o 
  -5   5   7      855.96      773.59     16.14 o 
  -3   5   7     1169.87     1163.90     17.77 o 
  -1   5   7     1297.25     1398.66     22.47 o 
   1   5   7     2506.11     2688.63     43.75 o 
   3   5   7     1364.28     1345.06     27.57 o 
   5   5   7       27.18       24.17      6.55 o 
   7   5   7      166.80      167.82     14.95 o 
   9   5   7      429.26      454.44     31.25 o 
  11   5   7       55.48       36.94      9.18 o 
  -8   6   7      225.47      168.37     13.04 o 
  -6   6   7       60.37       44.17      7.78 o 
  -4   6   7     2542.23     2461.18     79.73 o 
  -2   6   7     1381.42     1382.34     20.93 o 
   0   6   7      680.72      742.15     26.18 o 
   2   6   7      540.50      603.92     19.30 o 
   4   6   7     1582.71     1669.68     34.46 o 
   6   6   7      196.92      269.82     14.34 o 
   8   6   7      118.75      113.76     11.29 o 
  -1   7   7      379.05      400.42     41.56 o 
 -16   0   8      784.01      766.97     34.98 o 
 -14   0   8     1167.06     1155.85     26.34 o 
 -12   0   8     4608.57     4362.26     65.89 o 
 -10   0   8     4382.05     4281.90     63.19 o 
  -8   0   8     1751.51     1803.96     30.61 o 
  -6   0   8      162.55      136.51      7.02 o 
  -4   0   8    29556.78    31503.32    397.22 o 
  -2   0   8    19803.81    20670.69    262.37 o 
   0   0   8    12520.38    13345.97    270.03 o 
   2   0   8     1428.04     1522.29     34.87 o 
   4   0   8     7278.26     7719.81    143.03 o 
   6   0   8     6163.21     6291.33    120.25 o 
   8   0   8     4118.84     4399.98     64.84 o 
  10   0   8      523.52      431.66     14.64 o 
  12   0   8      557.79      605.27     29.15 o 
  14   0   8     2895.60     3154.46     84.52 o 
  16   0   8     1263.68     1375.91     52.68 o 
 -17   1   8      247.43      278.72     24.61 o 
 -15   1   8     1493.64     1439.92     32.02 o 
 -13   1   8     1170.46     1115.24     21.16 o 
 -11   1   8      825.41      779.64     20.60 o 
  -9   1   8       18.69       14.76      3.66 o 
  -7   1   8     1489.55     1480.52     18.26 o 
  -5   1   8     9001.29     8821.67     82.31 o 
  -3   1   8     1991.09     1842.83     17.63 o 
  -1   1   8     3174.57     3095.90     30.54 o 
   1   1   8    10180.13    10054.91    102.63 o 
   3   1   8    24141.72    24580.45    213.24 o 
   5   1   8      652.01      545.68     10.79 o 
   7   1   8       12.96       16.10      3.92 o 
   9   1   8     2423.64     2337.95     33.56 o 
  11   1   8     2500.40     2497.32     36.69 o 
  13   1   8      714.63      660.87     22.82 o 
  15   1   8      109.82       94.31     12.00 o 
 -16   2   8        4.53       14.23     14.63 o 
 -14   2   8        5.79        1.92      7.57 o 
 -12   2   8     1252.81     1222.75     27.86 o 
 -10   2   8     2436.06     2475.62     36.43 o 
  -8   2   8      473.98      488.79     11.49 o 
  -6   2   8       89.02       98.06     13.06 o 
  -4   2   8     3628.35     3601.68     36.12 o 
  -2   2   8    12112.54    11950.17    106.96 o 
   0   2   8     3900.92     3888.88     53.21 o 
   2   2   8     2220.77     2314.15     24.67 o 
   4   2   8     5318.24     5410.03     51.79 o 
   6   2   8    16894.33    16932.96    171.76 o 
   8   2   8       17.71        9.53      5.76 o 
  10   2   8      121.38      120.62      9.65 o 
  12   2   8      394.88      380.03     13.19 o 
  14   2   8     3294.49     3304.40     87.76 o 
 -15   3   8      484.17      469.86     19.33 o 
 -13   3   8      624.26      565.33     40.16 o 
 -11   3   8      865.08      864.87     23.74 o 
  -9   3   8      496.83      503.49     16.85 o 
  -7   3   8     5891.43     5959.77     69.23 o 
  -5   3   8     6006.99     5836.68     70.19 o 
  -3   3   8     1076.90     1078.35     15.17 o 
  -1   3   8     1838.31     1971.82     22.88 o 
   1   3   8     2901.21     2841.88     34.82 o 
   3   3   8     7782.28     7794.03     85.78 o 
   5   3   8     1289.59     1395.66     26.99 o 
   7   3   8       54.90       40.08      5.27 o 
   9   3   8     1019.72     1090.69     20.20 o 
  11   3   8     5025.06     5119.15     87.16 o 
  13   3   8      364.03      387.52     20.28 o 
 -14   4   8       27.02       12.98     18.03 o 
 -12   4   8      687.93      655.94     22.35 o 
 -10   4   8      730.79      692.95     21.52 o 
  -8   4   8      573.48      555.48     45.61 o 
  -6   4   8       22.45       33.97      4.88 o 
  -4   4   8     2965.49     2805.26     35.51 o 
  -2   4   8     3945.33     3787.51     39.94 o 
   0   4   8       70.96       50.20      4.42 o 
   2   4   8      429.50      492.26     17.59 o 
   4   4   8      198.67      133.75      8.79 o 
   6   4   8     3001.79     2779.97     88.41 o 
   8   4   8       93.81       73.24      8.29 o 
  10   4   8       75.30       65.44     10.20 o 
  12   4   8      171.54      207.96     14.95 o 
 -11   5   8       32.69       45.50     11.17 o 
  -9   5   8        4.22       12.10      7.59 o 
  -7   5   8      630.49      675.49     20.91 o 
  -5   5   8      860.91      937.53     16.12 o 
  -3   5   8      472.03      506.99     11.61 o 
  -1   5   8        8.32       15.19      4.61 o 
   1   5   8      698.73      731.61     15.51 o 
   3   5   8     1801.05     1674.52     32.64 o 
   5   5   8       21.96        7.63      6.35 o 
   7   5   8        1.85        0.88      6.27 o 
   9   5   8     1308.35     1234.69     43.83 o 
  -8   6   8       18.08       17.92     11.39 o 
  -6   6   8       48.47       27.13      6.81 o 
  -4   6   8      574.28      621.28     16.42 o 
  -2   6   8      351.21      366.61     10.98 o 
   0   6   8       79.86       85.35     13.06 o 
   2   6   8        5.92      -11.58      7.72 o 
   4   6   8      381.31      336.08     19.05 o 
   6   6   8      546.74      609.79     22.51 o 
 -17   1   9        2.53       12.09     13.93 o 
 -15   1   9      109.61       98.83     10.48 o 
 -13   1   9      116.11      116.04      7.76 o 
 -11   1   9       53.27       63.96      6.01 o 
  -9   1   9       38.05       38.27      4.33 o 
  -7   1   9       46.89       49.22      4.10 o 
  -5   1   9        2.33       11.83      2.67 o 
  -3   1   9     2446.80     2374.10     22.08 o 
  -1   1   9      160.28      215.52      5.41 o 
   1   1   9        6.18        1.14      2.47 o 
   3   1   9     1349.45     1332.99     18.52 o 
   5   1   9     1903.48     1862.40     27.60 o 
   7   1   9      199.49      174.27     10.82 o 
   9   1   9      515.47      462.62     13.65 o 
  11   1   9       27.31       42.17      6.81 o 
  13   1   9      198.93      191.28     14.54 o 
  15   1   9      118.59       94.09     12.01 o 
 -16   2   9      118.12      111.12     11.91 o 
 -14   2   9        2.46        1.19      8.10 o 
 -12   2   9       21.11        8.19      6.98 o 
 -10   2   9        1.97       -0.96      4.57 o 
  -8   2   9     1360.45     1466.36     22.88 o 
  -6   2   9        6.11        4.89      3.72 o 
  -4   2   9     1382.57     1389.71     18.76 o 
  -2   2   9      539.35      557.08      9.46 o 
   0   2   9       90.91      100.28      4.98 o 
   2   2   9      452.42      417.30      8.13 o 
   4   2   9      457.44      441.57      8.68 o 
   6   2   9        3.11       -5.60      3.73 o 
   8   2   9       67.26      103.91      8.97 o 
  10   2   9      192.20      232.87     12.94 o 
  12   2   9       16.24       30.20      7.02 o 
  14   2   9       67.78       41.23     10.57 o 
 -15   3   9      107.34      105.23     11.74 o 
 -13   3   9      673.40      654.03     21.70 o 
 -11   3   9     1121.96     1139.32     42.10 o 
  -9   3   9      426.89      369.46     11.20 o 
  -7   3   9      252.57      216.95     13.28 o 
  -5   3   9     1141.10     1115.62     21.74 o 
  -3   3   9     1630.46     1619.99     20.42 o 
  -1   3   9     1808.27     1576.33     19.73 o 
   1   3   9      710.11      612.16     12.39 o 
   3   3   9     1272.62     1268.76     19.58 o 
   5   3   9     1477.47     1386.06     54.62 o 
   7   3   9       16.78       38.75     12.47 o 
   9   3   9      172.40      155.00      8.51 o 
  11   3   9      625.12      572.58     15.82 o 
  13   3   9      605.53      605.87     21.01 o 
 -14   4   9      374.89      368.89     32.87 o 
 -12   4   9      542.10      501.84     19.86 o 
 -10   4   9      357.16      383.88     39.29 o 
  -8   4   9       39.37       47.09      8.18 o 
  -6   4   9      820.70      893.12     15.13 o 
  -4   4   9        7.81        9.32      6.77 o 
  -2   4   9      792.55      819.20     13.85 o 
   0   4   9     1635.64     1724.92     25.37 o 
   2   4   9     2540.33     2547.18     33.67 o 
   4   4   9      418.26      411.56     14.31 o 
   6   4   9     1432.12     1314.88     36.16 o 
   8   4   9      393.88      366.29     15.15 o 
  10   4   9      787.73      684.23     20.93 o 
  12   4   9      254.64      193.93     16.30 o 
 -11   5   9      367.19      354.19     17.63 o 
  -9   5   9       40.50       42.18      9.16 o 
  -7   5   9       16.26        8.70      7.42 o 
  -5   5   9     1477.02     1476.15     21.74 o 
  -3   5   9      123.23      143.69      8.10 o 
  -1   5   9      455.48      440.83     10.80 o 
   1   5   9      215.27      230.78     13.01 o 
   3   5   9     1906.20     2000.85     37.16 o 
   5   5   9     1417.22     1488.67     31.38 o 
   7   5   9      876.90      897.23     23.70 o 
   9   5   9       23.30       19.16      7.72 o 
  -6   6   9      384.49      351.06     13.15 o 
  -4   6   9      769.03      679.97     17.25 o 
  -2   6   9      205.96      166.99     13.07 o 
   0   6   9      776.48      730.02     21.66 o 
   2   6   9     1465.82     1389.52     32.17 o 
   4   6   9      524.67      517.31     29.42 o 
   6   6   9      452.03      478.61     33.84 o 
 -16   0  10      528.47      544.81     29.69 o 
 -14   0  10     1083.32     1128.07     26.71 o 
 -12   0  10     2885.86     2869.71     47.78 o 
 -10   0  10     2009.06     1772.65     37.84 o 
  -8   0  10     4806.44     4535.91     65.87 o 
  -6   0  10     9603.46     9447.86    125.87 o 
  -4   0  10     1830.54     1845.32     30.14 o 
  -2   0  10       90.99       99.40      6.37 o 
   0   0  10     3700.09     3799.64     50.47 o 
   2   0  10    26649.81    26696.91    319.12 o 
   4   0  10     5160.32     5008.48     98.23 o 
   6   0  10      902.42      906.01     27.74 o 
   8   0  10     3480.98     3538.61     55.67 o 
  10   0  10     3021.35     3185.66     79.45 o 
  12   0  10     2131.37     2109.09     62.29 o 
  14   0  10      166.86      123.92     19.11 o 
 -15   1  10      175.18      256.42     15.71 o 
 -13   1  10     1682.01     1661.45     27.07 o 
 -11   1  10     2709.84     2670.11     36.64 o 
  -9   1  10     1636.47     1567.13     24.22 o 
  -7   1  10       13.14       13.19      5.24 o 
  -5   1  10     2548.78     2508.36     26.91 o 
  -3   1  10     2419.07     2434.09     25.92 o 
  -1   1  10     1311.17     1298.81     18.09 o 
   1   1  10      508.21      506.45      9.98 o 
   3   1  10     3221.71     3256.89     44.40 o 
   5   1  10    10956.11    10917.28    118.09 o 
   7   1  10     4763.96     4868.57    107.79 o 
   9   1  10      176.08      242.66     68.76 o 
  11   1  10      296.11      283.63     11.89 o 
  13   1  10     1787.30     1855.33     41.87 o 
 -16   2  10      630.67      689.64     35.35 o 
 -14   2  10     1025.73     1074.71     27.91 o 
 -12   2  10      746.67      671.94     20.75 o 
 -10   2  10       14.99       18.66      4.97 o 
  -8   2  10      314.80      293.69      9.78 o 
  -6   2  10     3242.72     3292.98     34.75 o 
  -4   2  10      282.88      284.91      7.46 o 
  -2   2  10      560.00      629.18     10.50 o 
   0   2  10      854.84      802.06     13.86 o 
   2   2  10     8176.00     8399.39     89.11 o 
   4   2  10     2780.27     2791.63     30.21 o 
   6   2  10      364.82      420.67     11.35 o 
   8   2  10     2099.05     2151.24     41.97 o 
  10   2  10     6105.49     6329.41     94.29 o 
  12   2  10      823.30      841.36     20.20 o 
  14   2  10      300.05      322.18     18.23 o 
 -15   3  10       69.10       77.20     18.89 o 
 -13   3  10      596.72      635.67     21.46 o 
 -11   3  10      764.01      788.02     23.16 o 
  -9   3  10      508.62      517.67     13.61 o 
  -7   3  10       57.60       57.29      5.91 o 
  -5   3  10     1945.48     1974.04     24.03 o 
  -3   3  10     7083.15     7005.21     83.86 o 
  -1   3  10     2742.81     2588.29     29.10 o 
   1   3  10      518.49      501.57     14.06 o 
   3   3  10      906.11      882.04     21.63 o 
   5   3  10     8335.31     8205.39    109.06 o 
   7   3  10      247.76      257.26     14.36 o 
   9   3  10      624.51      735.14     20.67 o 
  11   3  10       46.23       71.71      9.00 o 
  13   3  10     1166.99     1173.59     24.79 o 
 -12   4  10      141.39      181.00     13.92 o 
 -10   4  10       19.83       25.99     10.20 o 
  -8   4  10      802.97      791.01     22.28 o 
  -6   4  10      940.59      911.46     19.88 o 
  -4   4  10      551.66      528.06     11.57 o 
  -2   4  10       35.57       17.10      4.17 o 
   0   4  10      795.30      756.42     15.58 o 
   2   4  10     3398.17     3172.25     40.43 o 
   4   4  10      598.82      548.81     22.02 o 
   6   4  10      455.74      511.52     17.11 o 
   8   4  10      168.62      126.36     10.85 o 
  10   4  10      928.92      819.18     52.46 o 
  -9   5  10      327.78      352.47     32.49 o 
  -7   5  10      141.62      133.66     11.12 o 
  -5   5  10      483.43      493.56     12.24 o 
  -3   5  10      667.53      731.54     15.82 o 
  -1   5  10      245.27      295.06     10.80 o 
   1   5  10        3.66       10.91      6.90 o 
   3   5  10      417.25      431.72     30.39 o 
   5   5  10      682.01      661.82     20.43 o 
   7   5  10      398.70      365.05     16.11 o 
   9   5  10       26.11       26.45      8.48 o 
  -6   6  10      334.96      343.66     14.01 o 
  -4   6  10        4.26       -0.59      5.20 o 
  -2   6  10        4.14        9.29      5.07 o 
   0   6  10       72.69       73.52     19.38 o 
   2   6  10      694.62      691.26     36.92 o 
   4   6  10        2.27       -5.13     13.66 o 
 -15   1  11      131.68      127.80     12.07 o 
 -13   1  11      268.82      266.89     11.00 o 
 -11   1  11       13.56       19.31      7.13 o 
  -9   1  11      329.59      305.80     10.12 o 
  -7   1  11     1053.58      952.88     17.61 o 
  -5   1  11      103.74       97.91      4.92 o 
  -3   1  11        6.84       12.37      4.19 o 
  -1   1  11      133.24      150.37      5.97 o 
   1   1  11      149.88      205.46      8.63 o 
   3   1  11      664.74      693.62     12.88 o 
   5   1  11      260.54      257.80      7.41 o 
   7   1  11      283.46      340.67     16.38 o 
   9   1  11      239.34      288.02     13.85 o 
  11   1  11      156.83      158.67     32.65 o 
  13   1  11       47.65       55.07     10.61 o 
 -14   2  11       29.77       28.46      9.30 o 
 -12   2  11       58.50       58.48      9.55 o 
 -10   2  11       77.01       71.67      6.67 o 
  -8   2  11        4.78        8.95      4.62 o 
  -6   2  11        4.27        0.21      3.66 o 
  -4   2  11     1047.14     1140.05     15.82 o 
  -2   2  11       53.22       47.19      4.04 o 
   0   2  11      195.85      162.91      6.73 o 
   2   2  11      667.61      646.80     19.45 o 
   4   2  11      977.09      995.81     16.99 o 
   6   2  11       40.67       54.68      5.90 o 
   8   2  11      376.74      353.66     14.37 o 
  10   2  11        2.62      -10.57      7.05 o 
  12   2  11      133.71      163.10     11.12 o 
 -13   3  11       99.69      110.21     19.65 o 
 -11   3  11      106.83      106.26     16.57 o 
  -9   3  11      509.47      533.92     14.15 o 
  -7   3  11     1600.80     1636.22     26.20 o 
  -5   3  11      688.97      683.07     12.48 o 
  -3   3  11      743.48      723.25     11.47 o 
  -1   3  11      270.67      299.74      9.51 o 
   1   3  11     1309.55     1288.28     20.65 o 
   3   3  11      698.28      617.25     22.39 o 
   5   3  11     1091.00     1072.38     34.71 o 
   7   3  11      280.99      257.14     12.79 o 
   9   3  11      758.58      745.02     21.38 o 
  11   3  11       34.24       16.34      8.08 o 
 -12   4  11      527.74      547.58     21.06 o 
 -10   4  11      322.75      305.74     31.25 o 
  -8   4  11      231.83      218.70     10.40 o 
  -6   4  11     1677.67     1740.77     28.51 o 
  -4   4  11      143.73      173.12      7.46 o 
  -2   4  11      422.75      442.72     10.55 o 
   0   4  11        8.52        7.18      4.82 o 
   2   4  11      377.63      414.04     15.28 o 
   4   4  11     1392.27     1529.03     56.51 o 
   6   4  11      909.78      872.51     22.97 o 
   8   4  11       84.59       64.27      8.78 o 
  10   4  11      572.35      532.24     30.44 o 
  -9   5  11      170.88      176.13     13.05 o 
  -7   5  11      519.36      474.08     14.46 o 
  -5   5  11      100.89       71.42      8.59 o 
  -3   5  11       22.46       20.53      6.20 o 
  -1   5  11      203.98      226.57     19.97 o 
   1   5  11      761.39      709.72     29.96 o 
   3   5  11       30.67        7.89      6.82 o 
   5   5  11      317.83      289.88     14.63 o 
   7   5  11      553.24      660.34     27.42 o 
  -2   6  11      297.49      279.36     13.28 o 
   0   6  11      162.35      143.97     12.19 o 
 -14   0  12      429.08      467.31     24.50 o 
 -12   0  12      627.99      658.48     27.31 o 
 -10   0  12     1234.56     1248.31     38.43 o 
  -8   0  12      602.49      548.98     16.57 o 
  -6   0  12     5380.16     5087.03     72.87 o 
  -4   0  12     7280.08     6949.03     95.37 o 
  -2   0  12     4646.50     4588.88     94.45 o 
   0   0  12      671.57      700.80     23.96 o 
   2   0  12      345.89      320.68      9.82 o 
   4   0  12     3103.87     2945.37     64.77 o 
   6   0  12     6287.56     6519.75    130.19 o 
   8   0  12     1201.49     1172.82     26.45 o 
  10   0  12     1125.75     1079.48     40.05 o 
  12   0  12     2069.79     1911.87     60.67 o 
 -15   1  12      376.56      405.13     18.08 o 
 -13   1  12      841.09      908.13     19.43 o 
 -11   1  12      173.31      218.76     11.87 o 
  -9   1  12      983.77     1054.89     22.83 o 
  -7   1  12     5102.84     4976.32     73.41 o 
  -5   1  12     1888.57     1851.02     26.87 o 
  -3   1  12      388.23      405.91      8.34 o 
  -1   1  12       96.39      102.39      5.38 o 
   1   1  12     4514.76     4725.74     53.21 o 
   3   1  12      816.23      891.90     15.41 o 
   5   1  12       15.57       14.89      3.66 o 
   7   1  12     1028.15     1063.92     24.84 o 
   9   1  12     3971.38     4173.43     67.05 o 
  11   1  12     3229.50     3318.02     98.39 o 
  13   1  12        5.62       -6.76     16.30 o 
 -14   2  12      672.55      749.78     30.12 o 
 -12   2  12     1353.57     1375.99     28.92 o 
 -10   2  12     1480.56     1500.67     25.44 o 
  -8   2  12      319.20      374.34     13.67 o 
  -6   2  12      764.95      711.12     12.51 o 
  -4   2  12     1118.25     1031.76     16.56 o 
  -2   2  12      508.74      478.78     10.28 o 
   0   2  12      120.53      123.88      7.90 o 
   2   2  12      147.32      135.10     10.83 o 
   4   2  12     4890.13     4812.85     68.22 o 
   6   2  12      670.05      655.23     17.95 o 
   8   2  12      598.26      647.01     30.50 o 
  10   2  12      154.07      172.40      9.85 o 
  12   2  12     1539.49     1695.30     31.79 o 
 -13   3  12      502.93      531.85     31.09 o 
 -11   3  12      156.05      175.08     23.32 o 
  -9   3  12      403.34      380.73     12.61 o 
  -7   3  12     1529.84     1462.10     24.82 o 
  -5   3  12      431.17      452.05     10.45 o 
  -3   3  12      123.69      125.67      6.38 o 
  -1   3  12      377.08      386.50     10.75 o 
   1   3  12     4503.11     4367.99     63.35 o 
   3   3  12     3033.43     2909.56     37.83 o 
   5   3  12       35.86       21.53      6.08 o 
   7   3  12      336.33      282.20     13.20 o 
   9   3  12     2664.92     2598.48     46.35 o 
  11   3  12      978.11      994.08     26.81 o 
 -10   4  12      283.81      312.63     15.86 o 
  -8   4  12      106.53       82.47     14.38 o 
  -6   4  12      398.93      463.74     11.88 o 
  -4   4  12     1109.00     1166.98     18.48 o 
  -2   4  12      504.57      543.05     11.89 o 
   0   4  12       47.46       48.80      6.28 o 
   2   4  12      175.30      192.18     11.07 o 
   4   4  12     1412.93     1405.75     29.81 o 
   6   4  12      534.81      536.13     45.23 o 
   8   4  12      200.84      194.48     13.03 o 
  -7   5  12      270.33      256.71     16.39 o 
  -5   5  12      351.59      311.19     10.42 o 
  -3   5  12        1.56        2.97      5.16 o 
  -1   5  12       33.72       39.44      6.62 o 
   1   5  12      905.03      894.32     25.75 o 
   3   5  12      197.54      238.78     13.33 o 
   5   5  12       67.83       50.02      8.61 o 
 -13   1  13       68.07       73.99      7.44 o 
 -11   1  13      341.65      351.62     12.01 o 
  -9   1  13      297.09      265.53     10.13 o 
  -7   1  13       84.33       99.54      7.09 o 
  -5   1  13      689.96      689.22     14.75 o 
  -3   1  13      127.94      131.98      9.28 o 
  -1   1  13      181.11      186.46      9.64 o 
   1   1  13       12.53        6.61      3.93 o 
   3   1  13      313.43      302.33     13.30 o 
   5   1  13       13.82       11.09      3.83 o 
   7   1  13      496.76      503.19     14.79 o 
   9   1  13       22.38       10.65      8.01 o 
  11   1  13       22.45       22.23     10.34 o 
 -12   2  13        2.09       -2.58      5.78 o 
 -10   2  13      289.95      270.93     11.14 o 
  -8   2  13        3.73        2.06      4.92 o 
  -6   2  13      262.43      236.38      9.72 o 
  -4   2  13        7.48        1.45      3.55 o 
  -2   2  13       16.61       13.96      4.98 o 
   0   2  13       96.17       92.76      8.71 o 
   2   2  13      590.91      518.94     12.18 o 
   4   2  13        2.96        2.76      4.55 o 
   6   2  13      378.32      368.88     13.93 o 
   8   2  13      418.08      419.62     34.06 o 
  10   2  13       53.68       29.10      8.42 o 
 -11   3  13      141.37      148.90     12.48 o 
  -9   3  13       15.71        8.65      6.47 o 
  -7   3  13      266.55      296.94     14.38 o 
  -5   3  13      426.35      444.26     10.81 o 
  -3   3  13      964.02      990.39     15.92 o 
  -1   3  13      425.78      437.36     11.86 o 
   1   3  13      468.81      507.08     12.87 o 
   3   3  13      815.08      894.85     30.45 o 
   5   3  13      108.08      106.67      9.15 o 
   7   3  13      203.51      176.26     23.42 o 
   9   3  13      369.61      332.20     24.13 o 
 -10   4  13       54.88       52.43      9.75 o 
  -8   4  13      951.61      975.15     21.19 o 
  -6   4  13      287.59      259.30      9.54 o 
  -4   4  13      553.66      498.63     11.91 o 
  -2   4  13      499.54      509.51     13.48 o 
   0   4  13     1041.63     1135.52     25.73 o 
   2   4  13       15.03       18.19     10.74 o 
   4   4  13      198.72      184.57     12.74 o 
   6   4  13        3.58        9.75      7.80 o 
  -5   5  13      293.54      333.68     11.18 o 
  -3   5  13      396.46      386.78     11.52 o 
  -1   5  13       27.02       17.87      6.58 o 
   1   5  13       87.73       77.30     29.36 o 
   3   5  13      209.68      218.47     13.82 o 
 -12   0  14       22.75        5.07     10.36 o 
 -10   0  14      224.14      226.91     17.70 o 
  -8   0  14     1372.18     1351.62     41.45 o 
  -6   0  14     1158.40     1144.04     35.95 o 
  -4   0  14      773.96      788.45     28.82 o 
  -2   0  14     1077.01     1012.99     33.03 o 
   0   0  14     7616.20     7399.53    145.84 o 
   2   0  14     3993.18     4107.00     88.19 o 
   4   0  14      137.72      135.48     12.85 o 
   6   0  14       67.11       60.02     11.23 o 
   8   0  14      727.47      780.91     22.39 o 
  10   0  14     2615.86     2720.62     74.59 o 
 -13   1  14      281.61      246.50     13.99 o 
 -11   1  14      484.01      504.78     14.59 o 
  -9   1  14      169.83      244.06     10.28 o 
  -7   1  14      953.88      975.54     18.93 o 
  -5   1  14     1950.10     1946.65     29.08 o 
  -3   1  14     2164.33     2142.22     60.02 o 
  -1   1  14     1412.26     1440.59     40.21 o 
   1   1  14      376.00      324.16     18.51 o 
   3   1  14     1599.62     1591.92     23.72 o 
   5   1  14      788.62      868.30     16.70 o 
   7   1  14      123.03      156.48      8.32 o 
   9   1  14       27.48       33.26      6.32 o 
 -12   2  14      148.72      209.33     10.86 o 
 -10   2  14      156.62      199.19     12.22 o 
  -8   2  14     2385.80     2341.97     34.83 o 
  -6   2  14     1512.16     1527.14     32.54 o 
  -4   2  14     1041.24     1070.26     19.91 o 
  -2   2  14      123.94      121.10     26.77 o 
   0   2  14     1792.60     1691.19     24.95 o 
   2   2  14      751.67      760.76     15.58 o 
   4   2  14        8.40        0.10      4.73 o 
   6   2  14       32.17       21.33      6.53 o 
   8   2  14     1914.56     1757.91     45.12 o 
  10   2  14     1553.45     1647.58     35.03 o 
 -11   3  14      460.80      511.91     20.05 o 
  -9   3  14       64.06       77.83      7.80 o 
  -7   3  14      687.34      771.80     18.00 o 
  -5   3  14      968.88      948.53     16.19 o 
  -3   3  14      682.42      686.05     13.53 o 
  -1   3  14      169.00      193.20      8.85 o 
   1   3  14       17.06       25.55      5.40 o 
   3   3  14     1386.56     1277.84     27.46 o 
   5   3  14      602.37      557.23     18.10 o 
   7   3  14      996.66      914.33     24.38 o 
  -8   4  14      326.92      337.72     16.35 o 
  -6   4  14      339.87      405.50     16.00 o 
  -4   4  14        6.32        2.40      4.92 o 
  -2   4  14        2.90        4.65      7.58 o 
   0   4  14      984.40     1019.30     20.07 o 
   2   4  14      907.54     1019.39     25.26 o 
   4   4  14       32.15       17.45      8.31 o 
   6   4  14      126.14      172.64     12.22 o 
 -11   1  15      294.94      273.88     17.38 o 
  -9   1  15        0.76        2.23      6.39 o 
  -7   1  15      430.40      394.02     13.28 o 
  -5   1  15      228.27      211.22      9.26 o 
  -3   1  15      227.62      196.87     24.02 o 
  -1   1  15      136.58      142.64      9.86 o 
   1   1  15      250.13      215.90     11.47 o 
   3   1  15      447.11      522.39     23.69 o 
   5   1  15        3.15        2.57      6.49 o 
   7   1  15       37.04       23.41      6.69 o 
   9   1  15      124.82      105.63     10.22 o 
 -10   2  15       11.33        2.55      7.39 o 
  -8   2  15       10.17       18.63      7.06 o 
  -6   2  15      298.77      297.63     11.21 o 
  -4   2  15       37.80       47.71      7.53 o 
  -2   2  15       12.61        8.55      6.72 o 
   0   2  15       45.47       48.76     12.04 o 
   2   2  15       81.34       99.09      7.11 o 
   4   2  15       77.27       65.69      9.96 o 
   6   2  15      268.06      217.38     13.44 o 
   8   2  15        8.71        2.75      6.90 o 
  -9   3  15      218.56      212.90     14.94 o 
  -7   3  15      174.46      178.13      9.89 o 
  -5   3  15      131.98      121.01     11.14 o 
  -3   3  15       20.99       27.33      6.00 o 
  -1   3  15      402.23      457.78     12.89 o 
   1   3  15      351.30      330.59     11.69 o 
   3   3  15      401.65      368.59     33.52 o 
   5   3  15      115.42      127.29     10.56 o 
  -6   4  15      102.33      120.92      7.90 o 
  -4   4  15      517.62      483.21     12.43 o 
  -2   4  15      202.89      173.69      9.52 o 
   0   4  15      293.92      281.55     11.38 o 
   2   4  15      662.77      673.09     20.75 o 
 -10   0  16       88.10       79.77     13.82 o 
  -8   0  16      164.71      140.01     14.90 o 
  -6   0  16      550.35      571.37     26.12 o 
  -4   0  16      538.59      543.09     25.69 o 
  -2   0  16      683.88      717.32     28.50 o 
   0   0  16      284.17      291.68     19.43 o 
   2   0  16     1588.41     1498.75     43.93 o 
   4   0  16     2208.49     2250.29     57.75 o 
   6   0  16     1394.68     1549.71     47.61 o 
   8   0  16      303.67      300.42     23.10 o 
  -9   1  16      626.38      562.30     33.03 o 
  -7   1  16      441.01      440.83     21.97 o 
  -5   1  16      339.58      364.71     15.18 o 
  -3   1  16       65.87       80.36      9.12 o 
  -1   1  16     1970.04     1874.20     36.41 o 
   1   1  16     2144.52     2158.75     53.11 o 
   3   1  16      452.29      495.75     17.40 o 
   5   1  16      176.20      153.91     11.33 o 
   7   1  16      698.45      656.22     30.12 o 
  -8   2  16      531.95      629.55     24.30 o 
  -6   2  16      485.57      485.55     14.08 o 
  -4   2  16      757.89      740.20     21.41 o 
  -2   2  16     1100.00     1162.60     27.29 o 
   0   2  16      514.49      527.13     18.12 o 
   2   2  16     1478.60     1375.14     38.54 o 
   4   2  16      349.40      330.86     23.21 o 
   6   2  16      234.34      231.19     12.92 o 
  -7   3  16      454.81      520.57     15.59 o 
  -5   3  16      215.01      257.26     12.24 o 
  -3   3  16       75.16       82.22      8.06 o 
  -1   3  16     1123.33     1117.11     27.88 o 
   1   3  16     1061.68     1101.17     27.65 o 
   3   3  16       10.38       16.67      7.63 o 
  -7   1  17      282.38      256.95     24.56 o 
  -5   1  17       41.49       41.43     11.55 o 
  -3   1  17       46.44       42.70      8.20 o 
  -1   1  17      167.73      144.77     10.80 o 
   1   1  17      284.32      283.99     14.34 o 
   3   1  17       23.78       18.82      8.19 o 
   5   1  17      230.83      212.36     25.69 o 
  -6   2  17       40.37       36.90     12.59 o 
  -4   2  17        3.06       -5.48      7.12 o 
  -2   2  17       70.03      108.04     10.57 o 
   0   2  17      318.86      376.56     15.99 o 
   2   2  17        2.58       -6.89      6.59 o 
   4   2  17       37.07       38.43     13.06 o 
  -3   3  17       96.60       79.90     10.63 o 
  -1   3  17      107.24       86.59     10.71 o 
  -6   0  18      202.08      206.94     18.57 o 
  -4   0  18        4.10        3.56      9.82 o 
  -2   0  18      398.34      350.08     22.89 o 
   0   0  18     1005.10     1054.44     37.67 o 
  -5   1  18      166.69      145.19     12.25 o 
  -3   1  18      316.49      322.10     15.11 o 
  -1   1  18       80.62       97.89     10.33 o 
   1   1  18      512.55      492.12     18.62 o 
                                                 
